# Supplementary material for: Effects of Chenopodium album L. Substitution Levels and Harvest Time on In Vitro Rumen Fermentation and Methane Production in Early-Fattening Hanwoo Steers
Source: Animals (Basel). 2025 May 9;15(10):1372. doi: 10.3390/ani15101372 (PMC12108182; doi:10.3390/ani15101372)
Supplement: Supplementary file 1 [file animals-15-01372-s001.zip]

Archive with 1 entries (1 files):
- animals-3596422-supplementary.pdf
